# Supplementary material for: The Ripple Effect of Graphite Nanofilm on Stretchable Polydimethylsiloxane for Optical Sensing
Source: Nanomaterials (Basel). 2021 Nov 2;11(11):2934. doi: 10.3390/nano11112934 (PMC8619932; doi:10.3390/nano11112934)
Supplement: Supplementary file 1 [file nanomaterials-11-02934-s001.zip]

Archive with 1 entries (1 files):
- nanomaterials-1429991-supplementary materials.pdf
